# Supplementary material for: Nutritional Quality of Gluten-Free Bakery Products Labeled Ketogenic and/or Low-Carb Sold in the Global Market
Source: Foods. 2022 Dec 18;11(24):4095. doi: 10.3390/foods11244095 (PMC9778343; doi:10.3390/foods11244095)
Supplement: Supplementary file 1 [file foods-11-04095-s001.zip]

Archive with 1 entries (1 files):
- foods-2003482-supplementary.pdf
